# Supplementary material for: Effects of Sodium Selenite on Accumulations of Selenium and GABA, Phenolic Profiles, and Antioxidant Activity of Foxtail Millet During Germination
Source: Foods. 2024 Dec 4;13(23):3916. doi: 10.3390/foods13233916 (PMC11641185; doi:10.3390/foods13233916)
Supplement: Supplementary file 1 [file foods-13-03916-s001.zip]

Archive with 1 entries (1 files):
- foods-3297659-supplementary.pdf
